# Supplementary material for: Transcriptional profiling by cDNA-AFLP analysis showed differential transcript abundance in response to water stress in Populus hopeiensis
Source: BMC Genomics. 2012 Jun 29;13:286. doi: 10.1186/1471-2164-13-286 (PMC3443059; doi:10.1186/1471-2164-13-286)
Supplement: Additional file 6 — Table S2. Transcript-derived fragments (TDFs) from P. hopeiensis showing drought-responsive expression, with homologies to genes in TAIR. [file 1471-2164-13-286-S6.xls]

## Sheet: Sheet1
Table S2 Transcript-derived fragments (TDFs) from P. hopeiensis showing drought-responsive expression, with homologies to genes in TAIR.
TDF	ATG Locus/Gene Model	ATG Annotation	E-value	JGI Locus	JGI Locus/Gene Model	JGI Annotation	Accession No	Aliases	E-value
TDF48	AT3G15020	Mitochondrial Malate Dehydrogenase 2	1e-25	POPTR_0011s09860	estExt_fgenesh4_pg.C_LG_XI0680	NAD-dependent malate dehydrogenase	JK475089		3.4e-50
TDF63	AT2G30490	C4H/ Cinnamate-4-Hydroxylase	2e-39	POPTR_0019s15110	grail3.0094002901	Trans-cinnamate 4-monooxygenase.	JK475090	Pt-CYP73.3	0
TDF70	AT1G54100	Aldehyde dehydrogenase	3e-32	POPTR_0001s16730	estExt_Genewise1_v1.C_1580042	Aldehyde dehydrogenase	JK475091	Pt-ALDH7.1	6.4e-85
TDF89	AT2G30790	Photosystem II Submit P-2,	5e-39	POPTR_0002s05660	eugene3.00020518	similar to photosystem II oxygen-evolving complex protein 2	JK475092	Pt-OEE2.2	1.5e-122
TDF91	AT2G03090	member of Alpha-Expansin Gene Family	1e-25	POPTR_0010s17440	grail3.0154002001	Rare lipoprotein A (RlpA)-like double-psi beta-barre	JK475093	PtEXPA3	3.8e-106
TDF98	AT1G79610	ARABIDOPSIS NA+/H+ ANTIPORTER 6	1e-11	POPTR_0016s00210	gw1.137.118.1	Sodium/hydrogen exchanger protein	JK475094		1e-85
TDF125	AT4G19120	EARLY-RESPONSIVE TO DEHYDRATION 3,	4e-59	POPTR_0001s01380	estExt_fgenesh4_pg.C_290313	dehydration-responsive protein	JK475095		1.2e-80
TDF126	AT5G53060	RNA-binding KH domain-containing protein	2.08e-29	POPTR_0012s02430	fgenesh4_pm.C_LG_XII000094	rRNA 2'-O-methyltransferase fibrillarin	JK475096		7.2e-128
TDF137	AT1G80780	Polynucleotidyl transferase	0.33	POPTR_0001s36870	gw1.I.4474.1	similar to early-responsive to dehydration stress protein (ERD4)	JK475097		2.6e-96
TDF139	AT2G39470	PsbP-like protein 2 (PPL2)	1e-12	POPTR_0010s21710	estExt_fgenesh4_pg.C_LG_X1887	photosystem 2 reaction center PsbP family protein	JK475098		0
TDF171	AT4G14550	IAA14 is a member of the Aux/IAA protein family	1e-21	POPTR_0008s16110	estExt_Genewise1_v1.C_LG_VIII2464	auxin-responsive protein IAA	JK475099	Pt-IAA14.1	1.8e-96
TDF181	AT4G33150	lysine-ketoglutarate reductase/saccharopine dehydrogenase bifunctional enzyme	2e-09	POPTR_0006s13650	POPTR_0006s13650.2	Alanine dehydrogenase/PNT, N-terminal domain	JK475100		6.2e-73
TDF189	AT5G03290	Encodes a catalytic subunit of the mitochondrially-localized NAD+- dependent isocitrate dehydrogenase	2e-21	POPTR_0016s09240	estExt_fgenesh4_pg.C_LG_XVI0781	Isocitrate dehydrogenase (NAD+)	JK475101		4.7e-99
TDF196	AT3G53030	protein kinase SRPK4	0.0015	POPTR_0001s00550	eugene3.01270078	chromodomain-helicase-DNA-binding family protein	JK475102		3.4e-131
TDF273	AT4G24520	cyp450 reductase	7e-05	POPTR_0005s19710	estExt_fgenesh4_pg.C_LG_V0696	NADPH-ferrihemoprotein reductase	JK475103	Pt-ATR1.1	1.9e-52
TDF285	AT3G21360	2-oxoglutarate (2OG) and Fe(II)-dependent oxygenase superfamily protein	0.011	POPTR_0001s19100	gw1.I.406.1	Taurine catabolism dioxygenase TauD, TfdA family	JK475104		6.9e-94
TDF287	AT1G64060	Respiratory Burst Oxidase Homolog F	1e-33	POPTR_0003s13310	gw1.III.756.1	Ferric reductase like transmembrane component	JK475105	Pt-F.1	9.9e-94
TDF295	AT3G12120	fatty acids in the endoplasmic reticulum	2e-09	POPTR_0001s04990	grail3.0116012001	Fatty acid desaturase	JK475106	Pt-FAD2.2	2.4e-179
TDF325	AT1G12010	a protein that appears to have1-amino-cyclopropane-1-carboxylic acid oxidase activity	7e-08	POPTR_0014s15710	eugene3.00141061	1-aminocyclopropane-1-carboxylate oxidase	JK475107	Pt-ACO1.4	6.1e-141
TDF333	AT1G06310	putative acyl-CoA oxidase	1e-07	POPTR_0013s12730	eugene3.01420094	Pristanoyl-CoA/acyl-CoA oxidase	JK475108		1.7e-67
TDF360	AT5G37510	mitochondrial NADH dehydrogenase (complex I).	1e-15	POPTR_0017s02330	POPTR_0017s02330	NADH-ubiquinone oxidoreductase	JK475109		1.1e-163
TDF361	AT3G14415	Aldolase-type TIM barrel family protein	9e-35	POPTR_0011s11390	estExt_fgenesh4_pg.C_LG_XI0914	S)-2-hydroxy-acid oxidase	JK475110		8.1e-44
TDF370	AT1G67090	ribulose bisphosphate carboxylase small chain 1A	3e-26	POPTR_0005s15660	eugene3.01230087	bisphosphate carboxylase small chain 1A	JK475111		4.4e-75
TDF372	AT4G23640	ATKT3	0.018	POPTR_0003s13370	fgenesh4_pg.C_LG_III001115	K+ potassium transporter	JK475112		4.6e-162
TDF382	AT3G04120	cytosolic GADPH (C subunit) i	1e-12	POPTR_0012s09570	estExt_Genewise1_v1.C_LG_XII1463	Glyceraldehyde-3-phosphate dehydrogenase	JK475113	Pt-GAPDH1.1	1.2e-35
TDF388	AT5G37570	Pentatricopeptide repeat (PPR-like) superfamily protein	0.024	POPTR_0002s05640	estExt_fgenesh4_pg.C_LG_II0515	aldo/keto reductase family protein	JK475114		5.7e-84
TDF399	AT2G17840	Early-responsive to dehydration 7	0.0004	POPTR_0004s17980	estExt_fgenesh4_pg.C_LG_IV1449	Early-responsive to dehydration 7	JK475115	Pt-ERD7.1	0
TDF405	AT2G35370	Glycine Decarboxylase Complex H	4e-06	POPTR_0003s08760	eugene3.01180035	glycine cleavage system protein H precursor	JK475116	Pt-GDCH.3	9.3e-113
TDF417	AT5G26780	Serine Hydroxymethyl Transferase 2	0.071	POPTR_0002s00210	estExt_fgenesh4_pg.C_LG_II0002	Mitochondrial carrier protein	JK475117		7.7e-115
TDF418	AT2G30830	2-oxoglutarate-dependent dioxygenase	0.044	POPTR_0006s10200	eugene3.00060878	Iron/ascorbate family oxidoreductases	JK475118		8.3e-136
TDF440	AT4G34490	Cyclase Associated Protein	0.046	POPTR_0007s06400	fgenesh4_pg.C_LG_VII000586	Cytochrome P450 CYP2 subfamily	JK475090	Pt-IFS1.44	2.1e-94
TDF459	AT1G44170	Aldehyde dehydrogenase 3H1	2e-07	POPTR_0002s08230	fgenesh4_pg.C_LG_II000742	Aldehyde dehydrogenase	JK475109	Pt-ALDH3.1	3e-68
TDF477	AT4G12800	Photosystem I subunit L	1e-21	POPTR_0014s17400	estExt_Genewise1_v1.C_LG_XIV4010	Photosystem I reaction centre subunit XI	JK475121	Pt-PSAL.2	1.2e-169
TDF483	AT2G23150	Nramp2 metal transporter family	0.017	POPTR_0003s12150	fgenesh4_pg.C_LG_III000994	BCL2-associated athanogene-like proteins	JK475122		4.3e-90
TDF500	AT3G03590	lipoxygenase 2	0.069	POPTR_0003s06560	fgenesh4_pg.C_LG_III000259	lipoxygenase	JK475123	Pt-LOX3.2	2.3e-87
